# Supplementary material for: Short- and Long-Term Responses to Pulmonary Rehabilitation in 922 Patients with COPD: A Real-World Database Study (2002–2019)
Source: J Clin Med. 2026 Jan 19;15(2):793. doi: 10.3390/jcm15020793 (PMC12841861; doi:10.3390/jcm15020793)
Supplement: Supplementary file 1 [file jcm-15-00793-s001.zip]

Archive with 1 entries (1 files):
- jcm-4099132-supplementary.pdf
